# Supplementary material for: Biofilms and antibiotic susceptibility of multidrug-resistant bacteria from wild animals
Source: PeerJ. 2018 Jun 12;6:e4974. doi: 10.7717/peerj.4974 (PMC6003395; doi:10.7717/peerj.4974)
Supplement: Supplemental Information 1 [file peerj-06-4974-s002.xlsx]

## Sheet: Data
	1 st Experiment			2 nd Experiment			3 rd Experiment
	Control	Cells	Cells	Control	Cells	Cells	Control	Cells	Cells	Mean (Control)	Standard Deviation (Control)	Mean (Cells)	Standard Deviation (Cells)	ODc	2*ODc	4*ODc
S. putrefaciens AS006C2	0.14	0.33	0.28	0.126	0.3	0.33	0.106	0.3	0.32	0.12225	0.013809	0.310417	0.0263754	0.163677	0.327354	0.654708
	0.14	0.35	0.25	0.111	0.31	0.33	0.111	0.33	0.31
	0.14	0.33	0.28	0.126	0.3	0.32	0.106	0.3	0.32
	0.139	0.35	0.24	0.111	0.31	0.32	0.111	0.31	0.33
P. fluorescens AS008A1	0.115	0.47	0.45	0.103	0.45	0.41	0.12	0.45	0.45	0.114	0.00680686	0.445	0.0155456	0.134421	0.268841	0.537682
	0.112	0.46	0.44	0.124	0.45	0.45	0.11	0.44	0.45
	0.115	0.47	0.45	0.103	0.44	0.41	0.12	0.45	0.41
	0.112	0.46	0.44	0.124	0.44	0.45	0.11	0.44	0.45
K. pneumoniae AS027A2	0.148	0.21	0.19	0.148	0.223	0.27	0.148	0.27	0.28	0.143	0.00640312	0.239458	0.0331423	0.162209	0.324419	0.648837
	0.146	0.21	0.2	0.134	0.219	0.25	0.134	0.26	0.29
	0.148	0.21	0.2	0.148	0.223	0.27	0.148	0.27	0.293
	0.146	0.21	0.19	0.134	0.219	0.26	0.134	0.25	0.28
Acinetobacter spp. AS027A3a	0.124	0.22	0.2	0.106	0.2	0.22	0.12	0.25	0.22	0.117833	0.00561001	0.221667	0.0167498	0.134663	0.269327	0.538653
	0.118	0.22	0.2	0.119	0.22	0.25	0.12	0.22	0.24
	0.124	0.22	0.2	0.106	0.2	0.22	0.12	0.25	0.22
	0.118	0.22	0.2	0.119	0.22	0.25	0.12	0.22	0.24

## Sheet: Graph
	Bacteria	Adhesion
	Acinetobacter spp. AS027A3a	0.22	0.02
	K. pneumoniae AS027A2	0.24	0.03
	P. fluorescens AS008A1	0.45	0.02
	S. putrefaciens AS006C2	0.31	0.03
