# Supplementary material for: Biofilms and antibiotic susceptibility of multidrug-resistant bacteria from wild animals
Source: PeerJ. 2018 Jun 12;6:e4974. doi: 10.7717/peerj.4974 (PMC6003395; doi:10.7717/peerj.4974)
Supplement: Supplemental Information 4 [file peerj-06-4974-s005.xlsx]

## Sheet: CIP
		1 st Experiment											2 nd Experiment
			Ciprofloxacin (CIP)											Ciprofloxacin (CIP)
		S. putrefaciens AS006C2	Cells	MIC	5*MIC	10*MIC	%Biofilm Reduction						S. putrefaciens AS006C2	Cells	MIC	5*MIC	10*MIC	%Biofilm Reduction
		24h/24H	0.558	0.477	0.432	0.411	20.2561	24.5634	28.1723				24h/24H	0.587	0.49	0.445	0.422	19.1681	27.0939	27.8246				MIC	5*MIC	10*MIC
			0.567	0.445	0.436	0.411								0.595	0.468	0.429	0.432						Mean (%Biofilm Reduction)	19.7121	25.8287	27.9985
			0.593	0.448	0.428	0.412								0.597	0.48	0.423	0.43						Standard Deviation (%Biofilm Reduction)	0.54402	1.26521	0.173836
		Mean	0.572667	0.456667	0.432	0.411333							Mean	0.593	0.479333	0.432333	0.428
		Standard Deviation	0.0148399	0.0144299	0.00326599	0.000471405							Standard Deviation	0.00432049	0.00899383	0.00928559	0.00432049
			Ciprofloxacin (CIP)											Ciprofloxacin (CIP)
		P. fluorescens AS008A1	Cells	MIC	5*MIC	10*MIC	%Biofilm Reduction						P. fluorescens AS008A1	Cells	MIC	5*MIC	10*MIC	%Biofilm Reduction
		24h/24H	0.882	0.667	0.47	0.423	10.5029	35.7661	39.8363				24h/24H	0.798	0.635	0.453	0.428	11.5313	36.7414	40.0093				MIC	5*MIC	10*MIC
			0.725	0.635	0.461	0.441								0.717	0.638	0.449	0.437						Mean (%Biofilm Reduction)	11.0171	36.2537	39.9228
			0.7	0.611	0.442	0.422								0.711	0.622	0.453	0.42						Standard Deviation (%Biofilm Reduction)	0.514178	0.487641	0.0865399
		Mean	0.7125	0.637667	0.457667	0.428667							Mean	0.714	0.631667	0.451667	0.428333
		Standard Deviation	0.0125	0.0229395	0.0116714	0.00873053							Standard Deviation	0.003	0.00694422	0.00188562	0.00694422
			Ciprofloxacin (CIP)											Ciprofloxacin (CIP)
		K. pneumoniae AS027A2	Cells	MIC	5*MIC	10*MIC	%Biofilm Reduction						K. pneumoniae AS027A2	Cells	MIC	5*MIC	10*MIC	%Biofilm Reduction
		24h/24H	1.33	1.12	0.9	0.84	13.9458	31.5869	38.5219				24h/24H	1.33	1.09	0.896	0.788	16.8367	32.0408	40.2041				MIC	5*MIC	10*MIC
			1.288	1.14	0.901	0.799								1.294	1.08	0.877	0.755						Mean (%Biofilm Reduction)	15.3913	31.8139	39.363
			1.333	1.14	0.902	0.79								1.296	1.09	0.899	0.801						Standard Deviation (%Biofilm Reduction)	1.44545	0.226938	0.841094
		Mean	1.317	1.13333	0.901	0.809667							Mean	1.30667	1.08667	0.888	0.781333
		Standard Deviation	0.0205426	0.00942809	0.000816497	0.0217613							Standard Deviation	0.0165193	0.00471405	0.011	0.019362
			Ciprofloxacin (CIP)											Ciprofloxacin(CIP)
		Acinetobacter spp. AS027A3a	Cells	MIC	5*MIC	10*MIC	%Biofilm Reduction						Acinetobacter spp. AS027A3a	Cells	MIC	5*MIC	10*MIC	%Biofilm Reduction
		24h/24H	0.822	0.957	0.943	0.833	-7.06069	-5.23602	4.52202				24h/24H	0.804	0.899	0.956	0.787	-10.3448	-11.8053	5.59838				MIC	5*MIC	10*MIC
			0.899	0.924	0.907	0.78								0.849	0.895	0.893	0.76						Mean (%Biofilm Reduction)	-8.70276	-8.52065	5.0602
			0.8	0.818	0.803	0.794								0.812	0.926	0.907	0.78						Standard Deviation (%Biofilm Reduction)	1.64207	3.28463	0.538181
		Mean	0.840333	0.899667	0.884333	0.802333							Mean	0.821667	0.906667	0.918667	0.775667
		Standard Deviation	0.0424447	0.0592977	0.0593595	0.0224252							Standard Deviation	0.0196016	0.0137679	0.0270103	0.0114407

## Sheet: IPM
		1 st Experiment											2 nd Experiment
			Imipenem (IPM)											Imipenem (IPM)
		S. putrefaciens AS006C2	Cells	MIC	5*MIC	10*MIC	%Biofilm Reduction						S. putrefaciens AS006C2	Cells	MIC	5*MIC	10*MIC	%Biofilm Reduction
		24h/24h	0.48	0.546	0.3	0.3	-37.7114	36.8657	36.8657				24h/24h	0.5	0.815	0.341	0.341	-40.0508	34.9239	34.9239				MIC	5*MIC	10*MIC
			0.5	0.703	0.31	0.31								0.5	0.54	0.3	0.3						Mean (%Biofilm Reduction)	-38.8811	35.8948	35.8948
			0.53	0.704	0.326	0.326								0.5	0.7	0.341	0.341						Standard Deviation (%Biofilm Reduction)	1.16966	0.970907	0.970907
			0.5	0.815	0.333	0.333								0.47	0.704	0.3	0.3
		Mean	0.5025	0.692	0.31725	0.31725							Mean	0.4925	0.68975	0.3205	0.3205
		Standard Deviation	0.0178536	0.0957993	0.012988	0.012988							Standard Deviation	0.0129904	0.0980061	0.0205	0.0205
			Imipenem (IPM)											Imipenem (IPM)
		P. fluorescens AS008A1	Cells	MIC	5*MIC	10*MIC	%Biofilm Reduction						P. fluorescens AS008A1	Cells	MIC	5*MIC	10*MIC	%Biofilm Reduction
		24h/24h	0.537	0.5	0.5	0.45	-22.4157	1.52339	6.47443				24h/24h	0.502	0.648	0.438	0.43	-31.9561	0.889121	6.22385				MIC	5*MIC	10*MIC
			0.441	0.55	0.401	0.414								0.428	0.6	0.508	0.412						Mean (%Biofilm Reduction)	-27.1859	1.20626	6.34914
			0.45	0.6	0.455	0.454								0.518	0.648	0.466	0.5						Standard Deviation (%Biofilm Reduction)	4.7702	0.317137	0.12529
			0.41	0.6	0.454	0.401								0.464	0.627	0.483	0.451
		Mean	0.4595	0.5625	0.4525	0.42975							Mean	0.478	0.63075	0.47375	0.44825
		Standard Deviation	0.0471407	0.0414578	0.0350607	0.0227637							Standard Deviation	0.0348999	0.0197152	0.0254792	0.0329118
			Imipenem (IPM)											Imipenem (IPM)
		K. pneumoniae AS027A2	Cells	MIC	5*MIC	10*MIC	%Biofilm Reduction						K. pneumoniae AS027A2	Cells	MIC	5*MIC	10*MIC	%Biofilm Reduction
		24h/24h	1.094	0.926	0.509	0.453	6.04662	47.6688	53.3754				24h/24h	1.01	0.972	0.554	0.48	7.19373	48.8367	54.416				MIC	5*MIC	10*MIC
			0.939	0.932	0.539	0.499								1.274	1.041	0.509	0.453						Mean (%Biofilm Reduction)	6.62018	48.2527	53.8957
			0.978	1.111	0.553	0.488								0.95	0.962	0.539	0.499						Standard Deviation (%Biofilm Reduction)	0.573554	0.583943	0.520265
			1.107	0.9	0.554	0.48								0.978	0.934	0.553	0.488
		Mean	1.0295	0.96725	0.53875	0.48							Mean	1.053	0.97725	0.53875	0.48
		Standard Deviation	0.0724724	0.0838611	0.0181711	0.0169853							Standard Deviation	0.129348	0.0393534	0.0181711	0.0169853
			Imipenem (IPM)											Imipenem (IPM)
		Acinetobacter spp. AS027A3a	Cells	MIC	5*MIC	10*MIC	%Biofilm Reduction						Acinetobacter spp. AS027A3a	Cells	MIC	5*MIC	10*MIC	%Biofilm Reduction
		24h/24h	0.84	0.818	0.74	0.66	-10.1945	6.90812	10.6975				24h/24h	0.737	0.798	0.7	0.693	-4.78305	5.32969	9.01947				MIC	5*MIC	10*MIC
			0.745	0.8	0.689	0.638								0.741	0.798	0.69	0.66						Mean (%Biofilm Reduction)	-7.48878	6.1189	9.8585
			0.682	0.87	0.68	0.672								0.719	0.771	0.671	0.638						Standard Deviation (%Biofilm Reduction)	2.70572	0.789213	0.839022
			0.715	0.798	0.667	0.693								0.73	0.7	0.71	0.672
		Mean	0.7455	0.8215	0.694	0.66575							Mean	0.73175	0.76675	0.69275	0.66575
		Standard Deviation	0.0589343	0.0290646	0.0276857	0.0199045							Standard Deviation	0.0083479	0.0400835	0.0144114	0.0199045

## Sheet: Graph
						Strains	Antibiotic	Concertation	%Biofilm Reduction	Standard Deviation
						Acinetobacter spp. AS027A3a	IPM	MIC	0	0
								5×MIC	6	1
								10×MIC	10	1
							CIP	MIC	0	0
								5×MIC	0	0
								10×MIC	5	0.5
						K. pneumoniae AS027A2	IPM	MIC	7	1
								5×MIC	48	1
								10×MIC	54	1
							CIP	MIC	15	1.5
								5×MIC	32	1.5
								10×MIC	39	1
						P. fluorescens AS008A1	IPM	MIC	0	0
								5×MIC	1	0
								10×MIC	6	0
							CIP	MIC	11	0.5
								5×MIC	36	0.5
								10×MIC	40	0
						S. putrefaciens AS006C2	IPM	MIC	0	0
								5×MIC	36	1
								10×MIC	36	1
							CIP	MIC	20	0.5
								5×MIC	26	1
								10×MIC	28	0
